# Supplementary material for: Real-time 3D single molecule tracking
Source: Nat Commun. 2020 Jul 17;11:3607. doi: 10.1038/s41467-020-17444-6 (PMC7368020; doi:10.1038/s41467-020-17444-6)
Supplement: Supplementary file 4 — Supplementary Data 1 [file 41467_2020_17444_MOESM4_ESM.txt]

0.020619
-0.016495
-0.036655
-0.044986
-0.044986
-0.035614
-0.013121
0.018744
0.050609
0.076851
0.093721
0.10684
0.099344
0.091846
0.091846
0.099344
0.11059
0.12371
0.12746
0.11434
0.09747
0.0806
0.078725
0.073102
0.0806
0.069353
0.058107
0.031865
0.0056232
-0.018744
-0.033739
-0.043112
-0.048735
-0.058107
-0.06373
-0.065604
-0.061856
-0.050609
-0.039363
-0.028116
-0.031865
-0.044986
-0.052484
-0.067479
-0.067479
-0.065604
-0.052484
-0.037488
-0.020619
-0.013121
-0.0056232
0.0074977
0.020619
0.01687
0.028116
0.020619
0.0056232
-0.0037488
-0.014995
-0.011246
-0.0056232
-0.0018744
0.0056232
0.011246
0.01687
0.01687
0.028116
0.029991
0.035614
0.026242
0.0074977
-0.0093721
-0.018744
-0.029991
-0.014995
0.0056232
0.033739
0.061856
0.061856
0.06373
0.050609
0.029991
0.011246
-0.0056232
-0.024367
-0.018744
-0.01687
0.0037488
0.020619
0.041237
0.054358
0.06373
0.061856
0.039363
0.026242
0.0037488
-0.011246
-0.024367
-0.035614
-0.04686
-0.056232
-0.058107
-0.054358
-0.039363
-0.029991
-0.020619
-0.01687
-0.026242
-0.028116
-0.039363
-0.048735
-0.048735
-0.058107
-0.050609
-0.050609
-0.041237
-0.033739
-0.01687
-0.0037488
0.0018744
0.0074977
0.018744
0.022493
0.026242
0.029991
0.029991
0.029991
0.029991
0.024367
0.018744
0.014995
0.013121
0.018744
0.022493
0.028116
0.024367
0.018744
0.020619
0.020619
0.022493
0.022493
0.026242
0.018744
0.014995
0.0093721
0.0056232
0.0093721
0.011246
0.020619
0.024367
0.01687
0.011246
-0.0018744
-0.0074977
-0.013121
-0.020619
-0.022493
-0.020619
-0.024367
-0.020619
-0.026242
-0.024367
-0.024367
-0.026242
-0.026242
-0.037488
-0.044986
-0.048735
-0.041237
-0.022493
-0.0074977
0.0018744
0.01687
0.01687
0.020619
0.013121
0.0037488
0.0018744
0.0018744
0.0056232
-0.0018744
0.0056232
0.0056232
0.0037488
0.0074977
0.020619
0.022493
0.026242
0.028116
0.018744
0.018744
0.022493
0.01687
0.013121
0.0093721
0.0074977
0.0056232
0.0093721
0.014995
0.0074977
0.0074977
0.0093721
-0.0018744
-0.0037488
-0.0074977
0.0018744
0.0056232
0.014995
0.013121
0.0074977
0.0037488
-0.011246
-0.01687
-0.035614
-0.035614
-0.037488
-0.031865
-0.031865
-0.029991
-0.026242
-0.024367
-0.028116
-0.029991
-0.033739
-0.031865
-0.022493
-0.014995
-0.0074977
0.011246
0.01687
0.014995
0.011246
0.0074977
0
-2.1684e-19
0.0074977
0.01687
0.018744
0.028116
0.033739
0.031865
0.037488
0.035614
0.037488
0.026242
0.022493
0.01687
0.0074977
-2.1684e-19
-0.0018744
0
-0.0018744
0.0018744
0
-0.0018744
-0.0037488
-0.0074977
-0.011246
-0.013121
-0.01687
-0.022493
-0.024367
-0.020619
-0.020619
-0.01687
-0.018744
-0.011246
-0.0056232
-0.0074977
0.0037488
0.0037488
0.013121
0.014995
0.011246
0.0074977
0.0074977
0.0018744
0
0.0018744
0.0074977
0.0056232
0.0093721
0.0074977
0.0074977
0.0018744
2.1684e-19
-0.0018744
0
0.0056232
0.0037488
0.0018744
0.0037488
0.0056232
-0.0018744
-0.0056232
-0.013121
-0.013121
-0.020619
-0.024367
-0.026242
-0.01687
-0.0093721
-0.0074977
0.0037488
0.0056232
0.0074977
0.013121
0.013121
0.022493
0.020619
0.022493
0.020619
0.020619
0.011246
0.0056232
0.0093721
0.0074977
0.0056232
0.0018744
0.0056232
-0.0018744
0
-0.0018744
-4.3368e-19
-0.0093721
-0.0018744
-0.0056232
-0.0093721
-0.0074977
-0.013121
-0.013121
-0.011246
-0.013121
-0.013121
-0.018744
-0.013121
-0.0074977
-0.0074977
4.3368e-19
-0.0093721
-0.0018744
-0.0093721
-0.011246
-0.0037488
-0.013121
-0.0074977
0.0037488
0.0074977
0.01687
0.013121
0.020619
0.022493
0.018744
0.014995
0.0056232
0.0056232
0.0018744
0
0.0037488
0.0018744
0.0074977
0.0037488
0.0056232
0.0074977
0.0056232
0.0037488
0.0037488
-0.0037488
-0.0018744
-0.0093721
-0.0074977
-0.011246
-0.01687
-0.01687
-0.020619
-0.014995
-0.014995
-0.01687
-0.020619
-0.0093721
-0.011246
-0.0018744
0.0037488
0.0018744
0.0093721
0.013121
0.014995
0.013121
0.014995
0.013121
0.024367
0.014995
0.020619
0.0093721
0.0074977
0.0093721
0.0018744
0
-0.0056232
2.1684e-19
-0.0037488
-0.0018744
-0.0037488
-0.0018744
0.0018744
-0.0037488
-4.3368e-19
-0.0056232
-0.0074977
-0.011246
-0.0093721
-0.011246
-0.011246
-0.0093721
-0.013121
-0.011246
-0.0093721
-0.0018744
0.0037488
0.0056232
0.013121
0.014995
0.013121
0.0093721
0.013121
0.013121
0.0018744
0.0074977
0.0093721
0.0056232
0.0074977
0.0093721
0.0037488
-0.0018744
0
-0.0074977
-0.011246
-0.0093721
-0.011246
-0.01687
-0.013121
-0.01687
-0.01687
-0.013121
-0.0074977
-0.013121
-0.0093721
-0.0074977
-0.0056232
-0.0037488
-0.0056232
-0.0037488
-0.0056232
-0.0018744
-0.0056232
0.0018744
-0.0037488
-0.0018744
0.0037488
0.0074977
0.0037488
0.0037488
0.0074977
0.014995
0.0018744
0.0093721
0.0074977
0.0056232
0.0037488
0.013121
0.0056232
-0.0037488
-0.0018744
0.0037488
-0.0074977
-0.011246
-0.0056232
-0.0093721
-0.0093721
-0.013121
-0.0037488
-0.0018744
-0.0056232
-0.0037488
0.0018744
-0.0037488
-0.0018744
-0.0037488
-0.0056232
-0.0056232
-0.0056232
8.6736e-19
-0.013121
-0.0037488
0.0037488
0.013121
0.0037488
0.0093721
0.01687
0.014995
0.018744
0.022493
0.018744
0.013121
0.013121
0.01687
0.011246
0.0056232
0.0074977
0.0093721
-0.0018744
0.0018744
-0.0018744
0.0018744
-0.0018744
-0.0037488
0.0056232
8.6736e-19
-0.0056232
8.6736e-19
-0.0074977
-0.0074977
-0.014995
-0.011246
-0.013121
-0.0074977
-0.013121
-0.011246
-0.014995
-0.013121
-0.013121
-0.0056232
-0.0074977
-0.0018744
-0.0018744
2.1684e-19
0.0056232
-4.3368e-19
0.0056232
0.0074977
0.0074977
0.0093721
0.011246
0.0074977
0.0074977
0.011246
0.0074977
0
0.0037488
0.0018744
0.0056232
0.0037488
0.0037488
0.0018744
-0.0018744
-0.0074977
-0.0093721
-0.0074977
-0.014995
-0.0074977
-0.0093721
-0.0056232
-0.0074977
-0.013121
-0.011246
-0.0093721
-0.0056232
-0.0074977
-0.0056232
-0.0037488
-0.0018744
0.0018744
-2.1684e-19
0.0056232
0.0037488
0.0018744
0.0056232
0.0037488
0
0.0056232
0.0056232
0.0056232
0.0074977
0.0018744
0.0018744
0.0018744
0.0037488
0.0018744
0.0037488
-0.0056232
-0.0037488
-2.1684e-19
0.0018744
0.0074977
-0.0018744
0.0037488
0.0037488
-0.0037488
-0.0018744
0
-0.0018744
0.0018744
2.1684e-19
0
0.0018744
-0.0037488
-0.0018744
-0.0018744
0
0.0056232
0.0037488
0.0018744
0.0056232
0.0018744
0.0018744
0.011246
0.011246
0.014995
0.0093721
0.0093721
0
-0.0018744
0
-0.0037488
-0.0018744
-0.0018744
-0.0037488
-0.0018744
-0.0037488
-0.0018744
-0.0037488
0
0
-0.0037488
-0.0018744
0.0037488
-0.0018744
-0.0037488
0
-0.0056232
-0.0093721
-0.013121
-0.0056232
-0.0074977
-0.0056232
-0.0093721
0
2.1684e-19
0
0.0037488
0.0018744
0.0056232
0.0056232
0.0037488
0
-0.0018744
-2.1684e-19
-0.0018744
-2.1684e-19
0.0037488
0.0056232
0.0037488
0.0074977
0.0056232
-0.0037488
-0.0018744
0.0074977
0.0018744
-0.0018744
0.0018744
-0.0018744
-0.0074977
-0.0018744
-0.0056232
-0.0074977
-0.0074977
-0.0093721
-0.0037488
-0.0074977
-0.0056232
-0.0018744
-0.0037488
-0.0074977
-0.0018744
-0.0056232
-0.0018744
-0.0037488
-0.0037488
0.0018744
0.0037488
0.0037488
0.0056232
0.0093721
0.0074977
0.0093721
0.0037488
0.0037488
0.0074977
0.0056232
2.1684e-19
-0.0018744
0.0018744
-0.0056232
-0.0037488
-0.0056232
-0.0037488
-0.0037488
-2.1684e-19
-2.1684e-19
-2.1684e-19
0
-0.0018744
-0.0018744
-0.0018744
-0.0018744
0.0018744
-0.0037488
-0.0018744
0.0037488
0
-0.0018744
0
0.0037488
0.0056232
0
0.011246
0.0093721
0.013121
0.013121
0.0093721
0.011246
0.0056232
-0.0018744
0.0037488
0
0.0037488
-0.0018744
0.0037488
-0.0037488
-0.0018744
4.3368e-19
0.0037488
0
-0.0037488
-0.0056232
-0.0018744
-0.0037488
-0.014995
-0.0018744
-0.0018744
-0.0074977
-0.0074977
-0.0037488
-0.0037488
-0.0093721
-0.0037488
-0.0056232
-0.0018744
0.0018744
2.1684e-19
0.0018744
0.0018744
0.0037488
0.0037488
-0.0018744
0.0074977
0.0056232
0.0037488
6.5052e-19
-0.0018744
0.0037488
-0.0018744
4.3368e-19
0.0037488
-0.0037488
0
0.0018744
-2.1684e-19
-0.0018744
-0.0018744
0.0074977
0.0018744
0
0.0037488
0.0018744
-0.0037488
-0.0037488
-0.0037488
-0.0018744
-0.0018744
-0.0018744
-0.0056232
-0.0074977
0
-0.0074977
-0.0018744
-0.0056232
-0.0056232
-0.0056232
-0.0018744
0.0018744
0.0037488
0.0037488
0.0018744
0.0018744
0.0018744
0
0
0.0018744
0.0056232
0.0056232
0.0018744
0.0018744
0.0037488
0.0018744
0.0018744
0.0074977
0.0018744
-0.0018744
0.0018744
-0.0037488
-0.0037488
-0.0018744
2.1684e-19
-0.0037488
-0.0018744
-0.0018744
-0.0037488
2.1684e-19
0.0037488
-0.0018744
-0.0037488
0.0056232
-4.3368e-19
-0.0056232
0.0037488
0.0074977
0.0037488
0.0018744
-0.0018744
0.0074977
0.0074977
0.0093721
0.0037488
0.0037488
0.011246
0.0037488
0.0037488
0.0037488
0.0056232
1.5179e-18
0.0018744
-0.0037488
-0.0037488
-0.0018744
-8.6736e-19
-8.6736e-19
0.0018744
-0.0018744
-0.0018744
-0.0018744
-0.0056232
-0.0037488
0
-0.011246
-0.0093721
-0.0056232
-0.0056232
-0.0056232
-0.0037488
-0.0037488
-0.0056232
0
-0.0074977
-0.0018744
-0.0018744
0.0037488
0.0093721
0.0018744
0.0037488
-0.0018744
0.011246
0.0074977
0.0018744
0.0074977
-0.0018744
0.0018744
-0.0018744
-0.0037488
-0.0018744
2.1684e-19
0.0037488
0.0018744
-2.1684e-19
0.0037488
0.0018744
0.0056232
-0.0018744
-0.0037488
-2.1684e-19
0
-0.0093721
-0.0093721
-4.3368e-19
-0.0037488
-4.3368e-19
-0.0018744
-0.0037488
-0.0037488
-0.0037488
-0.0018744
-0.0074977
-0.0056232
-0.0037488
0
0.0018744
0.0018744
-0.0018744
-0.0018744
0.0037488
-0.0018744
4.3368e-19
0.0074977
0.0074977
-4.3368e-19
-4.3368e-19
0.0018744
-4.3368e-19
0.0037488
0.0018744
-0.0074977
-0.0018744
-0.0056232
0.0037488
-0.0018744
0.0056232
0.0037488
0.0037488
0.0037488
2.1684e-19
0.0037488
0.0018744
-0.0037488
-2.1684e-19
-0.0018744
-0.0037488
-4.3368e-19
-0.0018744
-0.0018744
-0.0018744
-0.0093721
0.0037488
-0.0018744
-0.0018744
4.3368e-19
0.0037488
0.0018744
-8.6736e-19
0.0056232
0.0018744
0.0056232
0.0018744
0.0018744
0.0037488
0.0018744
0.0018744
-0.0018744
0.0018744
-0.0056232
-0.0018744
-0.0056232
0
0
-0.0018744
-0.0037488
-0.0037488
0
-0.0018744
0
2.1684e-19
4.3368e-19
-0.0037488
0.0018744
0
-0.0018744
0
0
0
0
0.0018744
-2.1684e-19
0.0018744
0.0074977
0.0018744
0.0037488
0
0
0.0056232
0.0037488
0.0018744
0
-0.0018744
-0.0018744
0.0018744
0
0.0018744
0.0018744
0.0056232
0.0037488
6.5052e-19
-0.0018744
-0.0018744
0.0018744
4.3368e-19
2.1684e-19
-0.0037488
2.1684e-19
0.0018744
-0.0037488
0
-0.0056232
-0.0018744
0
2.1684e-19
-0.0018744
0.0018744
-0.0018744
0.0018744
-0.0018744
0
-0.0037488
-0.0056232
-2.1684e-19
-0.0018744
-4.3368e-19
-0.0037488
-0.0018744
-0.0018744
-2.1684e-19
0.0018744
-0.0018744
-0.0018744
-0.0018744
-0.0018744
-0.0018744
0
-0.0018744
0.0018744
0
0.0018744
-0.0056232
-0.0037488
-0.0018744
-0.0093721
-0.0037488
-0.0037488
0.0037488
-2.1684e-19
0.0018744
-2.1684e-19
0.0056232
0.0018744
0.0037488
0.0018744
0.0037488
0.0037488
0.0056232
0
-0.0018744
0.0018744
-2.1684e-19
-2.1684e-19
0.0037488
0.0074977
0.0037488
0.0093721
0.0037488
-2.1684e-19
-0.0056232
0
0
-0.0018744
-0.0037488
-0.0037488
-0.0018744
0
0.0056232
0
0
0
0
0
-0.0018744
0.0018744
0.0056232
0.0037488
0.0074977
2.1684e-19
0.0018744
0.0018744
-0.0018744
-0.0018744
-0.0037488
0
0.0018744
0.0056232
0.0056232
-0.0056232
0.0037488
0.0018744
-4.3368e-19
-0.0018744
-0.0018744
0.0037488
0.0037488
0.011246
0.0037488
0.0018744
-0.0018744
-0.0018744
-0.0037488
-0.0037488
0.0018744
0.0018744
0
0.0018744
-0.0037488
-0.0037488
-0.0056232
-0.0056232
-0.0018744
-0.0018744
0
-0.0018744
-0.0056232
-0.0037488
-0.0018744
-2.1684e-19
-2.1684e-19
0.0018744
-0.0018744
0.0018744
-0.0018744
-8.6736e-19
-0.0056232
0.0018744
0.0018744
0.0056232
0.0056232
0
-4.3368e-19
4.3368e-19
-0.0056232
-0.0018744
-0.0037488
-0.0056232
0.0018744
0.0018744
-0.0018744
-0.0018744
-0.0056232
-0.0018744
-0.0018744
-0.0018744
0.0018744
0.0056232
0.0018744
0.0018744
0.0037488
0.0018744
-0.0018744
-0.0018744
0.0018744
0.0018744
0.0056232
0.0018744
2.1684e-19
0.0056232
2.1684e-19
0.0018744
0
-0.0056232
-6.5052e-19
0.0018744
0.0018744
0.0056232
-0.0018744
0.0018744
0
-0.0018744
0.0018744
-0.0018744
0.0018744
0.0018744
4.3368e-19
0.0018744
-0.0056232
0
-0.0037488
4.3368e-19
0
0.0018744
0
0.0037488
-0.0037488
-0.0037488
-4.3368e-19
0.0037488
-0.0074977
0.0056232
0.0037488
0.0018744
0.0056232
-0.0018744
0.0018744
0.0018744
-0.0037488
-0.0018744
-0.0018744
-0.0018744
-0.0037488
0.0056232
0.0056232
0.0037488
0.0074977
0.0056232
0.0018744
-0.0018744
0.0018744
0.0037488
-0.0074977
-0.0037488
0.0018744
0
0.0056232
-0.0018744
-2.1684e-19
-0.0056232
-0.0056232
-0.0018744
-0.0056232
-0.0056232
-0.0056232
0.0018744
0
-0.0018744
0
0.0018744
-0.0018744
-2.1684e-19
-0.0018744
-0.0056232
-0.0056232
-0.0018744
0.0018744
0.0018744
0.0018744
0.0056232
0.0037488
0.0018744
-0.0018744
0.0018744
-0.0037488
-0.0018744
0.0018744
-0.0056232
0
0.0074977
0.0018744
0.0056232
0
0
0.0018744
-0.0037488
-0.0056232
-0.0093721
-0.0018744
-2.1684e-19
-0.0037488
-0.0037488
-0.0018744
0
2.1684e-19
0.0018744
0.0037488
2.1684e-19
2.1684e-19
0
-0.0037488
-0.0018744
-0.0018744
-0.0037488
4.3368e-19
-0.0018744
0.0074977
0.0037488
-0.0018744
0
-0.0037488
0.0018744
4.3368e-19
0.0037488
4.3368e-19
0
0
-0.0018744
0.0037488
0
0
0.0018744
0.0018744
-0.0018744
0.0018744
0.0018744
-0.0018744
0.0018744
0.0037488
-2.1684e-19
-0.0018744
-0.0056232
0.0018744
-0.0018744
0.0018744
0.0018744
0.0056232
-0.0018744
-8.6736e-19
0.0037488
0.0037488
-4.3368e-19
0.0056232
0.0037488
-4.3368e-19
-0.0018744
-0.0037488
-0.0074977
-0.0056232
0.0074977
-0.0018744
-0.0018744
-0.0018744
-0.0018744
-0.0037488
-0.0037488
-0.0018744
0.0018744
-0.0074977
0.0018744
0.0018744
-0.0056232
-4.3368e-19
0
0.0018744
0
0.0018744
-0.0037488
-0.0018744
-2.1684e-19
-2.1684e-19
-0.0018744
0.0056232
-6.5052e-19
-0.0037488
-0.0037488
0.0037488
-0.0018744
0.0018744
0.0018744
0.0018744
-0.0018744
-0.0018744
-0.0018744
0.0037488
0.0037488
0.0018744
0
0.0037488
-0.0018744
-0.0018744
-0.0056232
0
-0.0037488
0
0.0037488
-0.0037488
-0.0093721
0
0.0018744
-0.0018744
0.0037488
0.0018744
0
-0.0037488
-0.0018744
-0.0018744
-0.0037488
4.3368e-19
0.0056232
0.0056232
-0.0018744
-0.0018744
0.0037488
0.0037488
2.1684e-19
0.0018744
0
0.0093721
0
-2.1684e-19
-2.1684e-19
0
0.0074977
0.0056232
0.0056232
0.0018744
4.3368e-19
0.0037488
0
0
0.0037488
0.0018744
0.0037488
0.0018744
0.0093721
-0.0018744
-0.0018744
-4.3368e-19
0.0018744
-0.0018744
0.0018744
-0.0018744
0
0.0018744
0
-0.0018744
-0.0037488
-0.0056232
0.0037488
0
0.0018744
-4.3368e-19
2.1684e-19
4.3368e-19
0.0018744
0.0018744
6.5052e-19
0
0.0056232
0.0018744
-0.0037488
0
-0.0037488
-0.0018744
-0.0037488
-0.0037488
4.3368e-19
2.1684e-19
2.1684e-19
-0.0018744
2.1684e-19
2.1684e-19
-0.0018744
0.0037488
0
-2.1684e-19
-0.0037488
-0.0018744
-0.0037488
-0.0037488
-0.0037488
-0.0018744
-0.0018744
-0.0056232
-4.3368e-19
-0.0056232
0
0.0018744
2.1684e-19
0.0037488
0.0018744
-0.0037488
0.0093721
0.0037488
0
0
0.0056232
0.0018744
-0.0037488
-0.0037488
-0.0018744
-0.0037488
-4.3368e-19
-8.6736e-19
0
0.0037488
-0.0018744
0.0018744
0.0018744
-0.0074977
-2.1684e-19
-0.0018744
-2.1684e-19
-0.0037488
-0.0018744
-0.0056232
0.0018744
0
-0.0056232
0.0037488
-0.0018744
0
0.0018744
0
0.0037488
0.0056232
0.0018744
-0.0018744
0.0018744
0.0037488
0.0037488
4.3368e-19
4.3368e-19
0.0037488
0.0037488
0.0056232
2.1684e-19
0.0018744
0.0056232
0.0018744
0.0056232
-8.6736e-19
0.0018744
-0.0056232
0
0.0018744
0.0037488
2.1684e-19
0.0018744
0.0018744
-0.0037488
0.0018744
-0.0037488
-0.0018744
-0.0018744
0.0037488
0.0018744
0.0018744
-0.0018744
0.0018744
-4.3368e-19
-0.0056232
-6.5052e-19
-0.0074977
-0.0037488
0.0018744
-0.0037488
-0.0018744
0
-0.0018744
-0.0037488
0
0
-0.0018744
0.0018744
0.0018744
0.0018744
-0.0037488
0.0037488
0
0.0037488
0
0.0037488
2.1684e-19
0.0018744
0.0037488
-0.0056232
-2.1684e-19
0.0018744
0.0018744
-0.0018744
0.0037488
2.1684e-19
-0.0037488
0
-0.0018744
-0.0037488
-0.0056232
2.1684e-19
0.0037488
-0.0056232
-0.0018744
-0.0056232
-0.0018744
0
0
-0.0037488
0
-0.0018744
-0.0018744
0
0
0.0018744
0.0056232
0.0018744
0.0018744
-0.0037488
-0.0037488
-0.0056232
-2.1684e-19
-0.0018744
-2.1684e-19
2.1684e-19
0.0056232
0.0018744
-0.0018744
0.0018744
0
0
-0.0037488
-0.0056232
-0.0018744
-0.0018744
-0.0037488
-0.0018744
0.0037488
0.0056232
0.0037488
0.0037488
0.0037488
0.0074977
-0.0018744
0.0018744
-0.0018744
-0.0018744
-0.0018744
0.0018744
0
0.0037488
-0.0018744
0.0037488
0.0056232
0.0056232
0.0037488
0.0037488
0.0018744
0.0037488
-4.3368e-19
-0.0037488
-0.0018744
-0.0018744
-0.0074977
0
0.0037488
-0.0037488
-0.0018744
0.0018744
-0.0018744
0.0037488
0.0074977
0.0037488
0.0037488
0
0.0018744
0.0018744
-0.0018744
-0.0018744
0.0018744
-0.0037488
0.0018744
0.0018744
-0.0018744
0.0074977
0.0056232
0.0018744
0.0056232
0
-4.3368e-19
-0.0018744
-0.0018744
-0.0018744
-0.0056232
0.0018744
-0.0018744
0.0056232
0.0018744
0.0018744
4.3368e-19
-0.0074977
2.1684e-19
-0.0018744
-0.0018744
-0.0037488
-0.0018744
2.1684e-19
-0.0018744
0.0037488
0.0018744
0.0074977
-0.0018744
0.0018744
-0.0037488
-0.0056232
-0.0056232
-4.3368e-19
0.0018744
-4.3368e-19
0.0037488
0
-0.0037488
-0.0037488
-0.0018744
2.1684e-19
-0.0056232
-0.0018744
0.0018744
0.0056232
0.0037488
0.0018744
0.0018744
0.0018744
-0.0037488
0
0.0018744
2.1684e-19
0.0018744
4.3368e-19
-0.0037488
-0.0018744
0.0056232
0
0.0018744
-0.0018744
-0.0018744
0.0018744
0.0018744
0.0037488
0.0018744
0.0018744
-0.0018744
-0.0018744
-4.3368e-19
0.0056232
0
0.0018744
0.0018744
0
0.0037488
-0.0018744
0.0018744
0.0018744
0.0018744
0
-2.1684e-19
-0.0018744
0
-0.0037488
0.0018744
-0.0018744
-0.0018744
-0.0018744
0.0074977
0.0037488
0
2.1684e-19
0
-0.0018744
-0.0037488
0
-2.1684e-19
0
0
0.0018744
-2.1684e-19
-0.0018744
-0.0056232
-0.0037488
0
-0.0037488
0.0018744
2.1684e-19
2.1684e-19
-0.0037488
0.0018744
-0.0037488
-0.0037488
0
0.0037488
0.0018744
0.0037488
-0.0037488
0
-2.1684e-19
-0.0037488
0.0018744
0
-4.3368e-19
-0.0018744
0.0037488
-2.1684e-19
0.0037488
0.0056232
0.0018744
0.0018744
-0.0018744
-0.0018744
0
0.0018744
4.3368e-19
2.1684e-19
0.0018744
-0.0018744
0.0037488
0.0018744
2.1684e-19
-0.0037488
-0.0018744
0.0037488
-0.0037488
0
0.0018744
0
-0.0018744
0.0037488
0.0018744
-0.0056232
0
0.0018744
-0.0018744
0.0018744
0
0
0.0018744
0.0037488
0.0037488
-0.0018744
0.0037488
0.0018744
0.0056232
-0.0037488
4.3368e-19
0.0018744
0.0056232
4.3368e-19
-2.1684e-19
-2.1684e-19
0.0018744
-8.6736e-19
0.0018744
-0.0018744
-0.0074977
-0.0056232
-0.0056232
-0.0018744
-0.0037488
0.0018744
0
0.0018744
0
-0.0037488
0
0.0018744
-0.0018744
-0.0037488
-0.0018744
0.0037488
0
0.013121
1.5179e-18
0.0018744
0.0056232
0.0018744
0.0037488
0
-0.0018744
0.0018744
-0.0018744
0.0018744
0
4.3368e-19
-0.0018744
0.0037488
0.0018744
0.0037488
0.0056232
0.0037488
0.0056232
0.0018744
-0.0037488
-6.5052e-19
0.0018744
-0.0018744
0.0037488
-0.0018744
-0.0037488
4.3368e-19
-0.0018744
-0.0018744
0.0018744
0.0056232
-0.0018744
-0.0037488
-0.0037488
0.0037488
0
0
0.0037488
0.0037488
0.0037488
0.0074977
0.0018744
-0.0018744
0.0018744
0.0056232
2.1684e-19
-0.0093721
0.0018744
0
-0.0018744
0.0018744
0.0037488
-0.0037488
4.3368e-19
2.1684e-19
-0.0037488
0.0037488
0.0018744
0.0037488
4.3368e-19
-0.0037488
0.0018744
-0.0018744
0
0.0018744
0.0018744
0.0018744
4.3368e-19
-0.0018744
0.0037488
-4.3368e-19
-0.0037488
-0.0056232
-0.0037488
0.0018744
0.0037488
-0.0018744
-0.0018744
2.1684e-19
-0.0056232
-0.0037488
-0.0018744
-0.0037488
0
-0.0037488
4.3368e-19
-0.0018744
-0.0093721
0.0018744
0.0018744
0.0018744
0.0018744
0.0018744
0
-0.0037488
-0.0037488
-4.3368e-19
-0.0018744
-0.0018744
-0.0037488
-0.0056232
0.0056232
0.0074977
0.0037488
0
-4.3368e-19
-0.0093721
-0.0018744
-0.0037488
-0.0018744
0
-0.0068729
